# Supplementary material for: Castor Oil-Based Epoxy Vitrimer Based on Dual Dynamic Network with Intrinsic Photothermal Self-Healing Capability
Source: Polymers (Basel). 2025 Mar 27;17(7):897. doi: 10.3390/polym17070897 (PMC11991231; doi:10.3390/polym17070897)
Supplement: Supplementary file 1 [file polymers-17-00897-s001.zip]

Archive with 1 entries (1 files):
- polymers-3525375-supplementary.pdf
